# Supplementary material for: Use of Multispectral Microscopy in the Prediction of Coated Halftone Reflectance
Source: J Imaging. 2022 Sep 8;8(9):243. doi: 10.3390/jimaging8090243 (PMC9504082; doi:10.3390/jimaging8090243)
Supplement: Supplementary file 1 [file jimaging-08-00243-s001.zip]

Archive with 1 entries (1 files):
- jimaging-1841565-supplementary.pdf
